# Supplementary material for: Integrated Analysis Revealing the Senescence-Mediated Immune Heterogeneity of HCC and Construction of a Prognostic Model Based on Senescence-Related Non-Coding RNA Network
Source: Front Oncol. 2022 Jun 30;12:912537. doi: 10.3389/fonc.2022.912537 (PMC9279728; doi:10.3389/fonc.2022.912537)
Supplement: Supplementary Table 1 — Gene signatures of senescence. [file Table_1.xlsx]

## Sheet: Sheet1
ABI3
ARPC1B
BHLHE40
CDKN1C
CDKN2B
CEBPB
CHEK1
FBXO31
GKN1
HDAC1
HEPACAM
ID4
IGFBP1
IRF5
IRF7
MAP2K6
MORF4
NDRG1
NINJ1
NOTCH3
OTX2
PDZD2
PEBP1
PEX19
PNPT1
PRKCH
PROX1
SFN
SMARCB1
SOX2
SPIN1
SOX5
SYK
TFAP4
TP53
UBTD1
VENTX
YPEL3
ZFP36
