# Supplementary material for: Integrated Analysis Revealing the Senescence-Mediated Immune Heterogeneity of HCC and Construction of a Prognostic Model Based on Senescence-Related Non-Coding RNA Network
Source: Front Oncol. 2022 Jun 30;12:912537. doi: 10.3389/fonc.2022.912537 (PMC9279728; doi:10.3389/fonc.2022.912537)
Supplement: Supplementary Table 2 — S score component genes and their coefficients. [file Table_2.xlsx]

## Sheet: lasso_26
genes	coef
CCDC146	-0.145255
CD2	-0.180736
CDH1	-0.0111412
CORO2B	0.15031
DLGAP5	0.0459302
EPO	0.0937366
FAM117A	-0.159529
FZD7	0.137584
GAL	0.151328
GLP1R	0.0816359
HOXC6	0.0814888
LRP4	0.242482
MSC	0.0921417
N4BP3	0.192427
OPRK1	0.227117
PAPPA2	0.0682138
PRAC2	0.226515
PRR15L	-0.100125
SEPTIN3	0.120231
SLC16A11	-0.00435179
SLC2A4	-0.168335
SMOX	0.0973645
STAT4	-0.394655
STK39	0.0655283
TMEM64	0.0354014
UNC5B	0.0301793
